# Supplementary material for: Parents’ Experiences Using Digital Health Technologies in Paediatric Overweight and Obesity Support: An Integrative Review
Source: Int J Environ Res Public Health. 2022 Dec 27;20(1):410. doi: 10.3390/ijerph20010410 (PMC9819819; doi:10.3390/ijerph20010410)
Supplement: Supplementary file 1 [file ijerph-20-00410-s001.zip]

Archive with 1 entries (1 files):
- ijerph-2058003-supplementary.pdf
